# Supplementary material for: Post-stroke fatigue: A factor associated with inability to return to work in patients <60 years—A 1-year follow-up
Source: PLoS One. 2021 Aug 4;16(8):e0255538. doi: 10.1371/journal.pone.0255538 (PMC8336834; doi:10.1371/journal.pone.0255538)
Supplement: S1 Dataset — (XLSX) [file pone.0255538.s001.xlsx]

## Sheet: Sheet1
Case #	NIHSS	Stroke onset to admission	Age	Gender	Marriage	Education	Employed	Full/part time	Paid Work	Self employed	In School	Class	DS bf Stroke	Side of stroke	location	Type of stroke	Deficits	FIM-admiss	FIM Disch.	FSS-Admiss.	FSS-3 m	FSS-6 m	FSS-12 m	MRDS-admis	MRDS-3 m	MRDS-6 m	MRDS-12 m	MCAS-admis	MCAS-3m	MCAS-6m	MCAS-12m	BDI-admis	BDI-3m	BDI-6m	BDI-12m	RTW-3m	RTW-6m	RTW-12m	RTD-3m	RTD-6m	RTD-12m
1		5	28	0	0	3	1	1	1	0	1	1	1	1	0	1	1	80	110	4.2	3			3	0			28	30			16	10			0
2	10	10	55	1	0	3	0	0	0	1	1	2	0	1	2	0	0	72	105	5.9	6	6	6	3	3	2	2	21	22	19	23	36	31	35	21	1	1	1	1	1	1
3	4	10	37	0	0	3	0	0	0	1	1	1	0	1	1	0	1	62	115	5.4	1.3	1.3	4.1	2	0	1	1	22	29	29	30	15	10	17	23	1	1	1	0
4	12	40	54	0	0	3	0	0	0	1	1	2	0	0	3	0	0	66	97	5.1	4.5	3.2	2	4	4	4	4	28	30	30	30	9	7	4	3	1	1	1	1	1	1
5	20	10	43	0	0	3	0	0	0	1	1	2	0	1	0	1	1	66	119	5.9	3	4.8		4	1	1		30	30	30		4	4	3		1	0		1	0
7		11	42	0	0	3	0	0	0	1	1	2	0	0	2	0	0	98	115	4.5	2.5	2		2	0	0		27	30	30		15	6	4		1	0		0
8	7	16	51	0	0	3	0	0	0	1	1	1	0	0	0	0	1	110	121	2.6	5	6.1	6	3	1	1	1	19	26	27	27	4	5	5	4	1	1	1	0
9		50	18	1	1	2	1	0	1	1	0	2	1	1	1	0	1	107	121	7	5.6	3.2	3	2	1	1	1	26	28	29	29	36	38	29	27	1	1	0
10	2	23	56	0	0	2	0	0	0	1	1	0	0	0	1	0	1	107	117	5.5	6.2	6	6.5	3	2	2	2	22	25	26	28	9	5	4	4	1	1	1	1	0
11	2	14	28	0	1	2	0	0	1	0	1	0	0	0	0	0	1	98	114	3.7	2.2			3	1			20	25			8	4			0			0
12	2	20	46	0	1	2	0	0	0	1	1	1	0	0	0	0	1	114	117	6	6.2	5.5	5	3	2	2	2	26	27	27	26	15	14	7	8	1	1	1	0
13	3	20	28	0	1	2	1	1	1	0	1	0	0	0	0	1	1	105	116	2.7	1.9			2	1			29	27			4	0			0			0
14	0	9	56	0	0	3	0	0	0	1	1	2	0	1	1	0	1	99	108	4.9	3.3			2	0			24	27			4	0			0			0
15	10	19	60	1	2	2	0	0	0	1	1	1	0	1	0	0	1	60	96	5	6.4	4	4.2	4	3	2	1	27	28	28	28	25	20	14	10	1	1	1	1	1	1
16	2	7	58	0	0	3	0	0	0	1	1	2	0	0	0	0	1	106	116	4	2.9	5.1	4.5	3	1	1	0	25	27	28	30	10	3	16	19	1	1	1	0
17	1	20	50	0	0	2	0	0	0	1	1	2	0	1	0	0	1	112	120	6.1	6	4.5	3.2	3	2	1	0	23	25	26	27	20	16	4	0	1	1	0	0
18	1	19	48	0	0	3	0	0	0	1	1	1	0	0	0	0	1	104		3.4	2.3			2	0			25	28			4	0			0			0
19	4	20	49	0	0	2	0	0	0	1	1	1	0	0	0	0	1	97	112	2	3.3	4.5	3.7	2	1	1	1	26	28	28	29	5	6	17	23	1	1	1	0
20	10	16	38	0	0	3	0	0	0	1	1	2	0	0	0	0	1	70	109	3.6	4	5.4	3.3	4	3	2	2	25	26	26	27	9	13	18	15	1	1	1	1	1	1
21	17	48	48	1	0	3	0	0	0	1	1	1	0	2	2	0	1	65	105	1.7	3.6	2.8	3	4	2	1	1	25	26	26	27	12	16	11	5	1	1	1	1	1	1
22	3	18	51	1	0	3	0	0	0	1	1	2	0	0	0	0	1	85	103	6	5.9	5.8	6.5	3	1	1	1	24	28	28	28	18	36	29	30	1	1	1	0
23	3	7	49	1	0	0	0	0	0	1	1	1	0	2	2	0	0	104	114	5	6.3	4	3.6	2	2	2	0	27	29	29	30	16	29	21	4	1	1	0	0
24	0	12	60	0	0	3	0	0	0	0	1	2	0	1	2	0	0	90	108	3.2	2.2			3	1			22	26			4	0			0			0
26	8	12	47	1	1	3	0	0	0	1	1	2	0	0	1	0	1	70	113	1.1	2.1	5.6	5	3	2	1	1	24	29	29	30	7	4	0	15	0	1	0	1	0
27	5	23	42	0	0	2	0	0	1	0	1	0	0	0	0	0	1	95	117	5.6	4.2	3.3		2	1	0		24	26	26		30	12	11		1	0		0
28	3	20	55	0	0	3	0	0	0	1	1	2	0	1	3	0	1	114	123	4	2.8			1	0			28	28			3	0			0			0
29	3	30	60	0	0	2	0	0	1	0	1	1	0	1	2	0	0	99	119	5	3.7			2	1			28	29			4	2			0			0
30	1	20	60	0	2	2	0	0	1	0	1	0	0	0	0	0	1	95	109	3.2	1.1			2	0			20	24			4	2			0			0
31	4	29	51	0	1	3	0	0	0	1	1	2	1	2	2	0	1	87	113	3.2	4.8	3.5		3	2	1		23	24	24		4	3	2		1	0
32	2	33	33	0	1	3	0	0	0	1	1	2	0	2	0	0	1	87	109	6	3.1	2.7		3	1	0		25	27	30		3	3	4		1	0		0
33		26	53	0	1	3	0	0	0	1	1	2	0	0	0	0	1	98	112	6	4.5	3		3	1	0		18	26	28		16	10	4		1	0		0
34	18	24	28	1	0	3	0	0	0	1	1	1	0	0	0	0	1	59	82	4.2	4.5	3.4	2	3	3	2	2	18	20	21	21	20	18	10	8	1	1	1	1	1	1
35	2	35	49	0	0	3	0	0	0	1	1	2	0	1	0	0	1	98	120	6.7	5.1	6	6.4	2	1	2	1	27	30	30	30	35	20	30	27	1	1	1	1	0
36	1	37	47	1	2	3	0	0	0	1	1	2	0	0	0	0	1	109	119	6	6.4	5.9	3.7	2	1	1	0	28	28	30	30	28	30	25	20	1	1	0	1	0
37	4	16	45	0	0	3	0	0	0	1	1	2	0	1	1	0	1	100	119	2.6	3.1	1.6		2	1	0		27	30	30		6	4	2		1	0		1	0
38	6	12	42	0	0	3	0	0	0	1	1	2	0	0	0	0	1	112		6	5.3	5.8	4.3	2	1	1	1	25	27	27	28	15	10	12	6	1	1	1	0	0
39	1	37	51	0	0	3	0	0	1	0	1	1	0	1	0	0	1	88		3.3	2			1	1			22	26			4	0			0			0
40	2	42	52	0	2	3	0	0	0	1	1	2	0	0	0	1	1	78	98	5.1	6	6.5	5.9	3	2	1	1	20	25	26	24	20	20	29	35	1	1	0	1	1	1
41	8	15	40	0	0	3	0	0	1	0	1	2	0	0	0	0	1	102	121	3.2	2.8			2	0			23	29			20	11			0			0
42	5	13	53	1	0	3	0	0	0	1	1	2	0	0	0	0	1	79	101	4.1	4.3	3	2.4	3	2	1	1	22	28	28	28	3	15	23	10	1	1	1	1	1	1
43	20	40	54	0	0	3	0	0	0	1	1	2	0	0	0	0	0	111	114	4.2	4.1	2		1	0	0		30	30	30		10	5	3		1	0		0
44	1	16	49	0	0	3	0	0	0	1	1	2	0	2	0	0	1	109	123	2.1	1.7			1	0			29	30			3	0			0			0
45	2	12	52	0	0	2	0	0	0	1	1	1	0	0	0	0	0	110	115	3.6	2			0	0			26	26			0	0			0			0
47	5	16	60	1	2	2	0	0	0	1	1	0	0	1	1	0	1	100	115	6.5	6.9	6.5	5	2	1	3	4	28	28	20	19	10	15	21	36	1	1	1	1	1	1
48	2	24	47	0	0	3	0	0	0	1	1	0	0	0	1	0	1	109	118	5.5	6.1	5.2	4	2	2	1	1	23	23	29	29	7	15	20	10	1	1	0	1	0
49	15	19	47	1	0	3	0	0	0	1	1	1	0	1	1	0	1	66	82	5	3.8	2	2.5	4	2	2	2	20	25	28	28	17	10	0	0	1	1	1	1	1	1
50	1	11	54	0	0	3	0	0	1	1	1	1	0	1	0,2	0	1	113		6.1	2	1		2	1	1		22	23	25		6	3	0		1	0		1	1
51	5	29	54	0	0	3	0	1	0	1	1	2	0	0	1	0	1	98		4.3	3	2.1		2	1	1		26	27	28		17	35	12		1	0		1	0
52	0	10	60	0	2	1	0	0	1	0	1	0	1	2	2	0	0	95		4.1	1.2			1	0			20	25			15	9			0
53	1	12	57	0	0	3	0	0	0	1	1	2	0	0	3	0	0	95		1.1	1			3	1			25	27			0	0			0			0
54	3	11	32	1	2	2	0	0	0	1	1	0	0	0	3	0	1	102		4.2	5	5.1	4.2	2	1	1	1	22	27	28	28	7	19	30	23	1	1	1	0
55	8	25	58	0	0	3	0	0	0	1	1	2	0	1	0	0	1	116		1	1			1	0			30	30			0	0			0			0
56	5	25	60	0	0	3	0	0	0	0	1	2	0	0	1	0	1	70		1.4	3	2	3	3	2	1	1	24	24	26	25	5	6	5	4	1	1	1	1	1	1
57	5	17	63	0	0	3	0	0	0	1	1	2	0	1	1	0	1	95		1	1			2	0			28	30			0	0			0			0
58	8	23	47	1	0	2	0	0	0	1	1	1	0	1	1	0	1	87		1.1	5.4	3	5.6	1	1	0	0	30	30	30	30	4	10	5	10	1	1	1	1	0
59	8	26	55	0	0	3	0	0	0	1	1	2	0	0	0	0	1	73		4.5	4.3	4	3	2	2	2	2	23	24	22	23	10	8	15	10	1	1	1	1	1	1
60		47	55	1	2	2	0	0	0	1	1	1	0	0	0	0	1	60		5	3.8	3.5	4	3	1	1	1	25	29	30	29	11	15	10	8	1	1	1	1	1	1
61	6	28	32	0	0	2	0	1	1	0	1	0	0	0	1	0	1	74		4.5	4	1		2	1	0		17	25	26		8	17	5		1	0		1	0
62	14	29	57	1	0	3	0	0	0	1	1	2	0	1	1	1	1	67		5.8	5	3.5		3	2	1		18	26	27		4	3	1		1	0		1	0
63	1	27	60	0	0	3	0	0	0	0	1	2	0	1	1	0	1	107		1	1			0	0			29	29			5	0			0			0
64	7	15	60	0	1	2	0	1	0	0	1	2	0	2	0,1	0	1	71		3.1	2			1	1			27	28			5	0			0			0
65	2	13	53	0	0	3	0	0	0	1	1	1	0	0	1	0	1	75		5	5.5	5	3.8	2	2	1	1	26	25	25	26	12	15	10	11	1	1	0	1	0
66	2	23	60	1	0	3	0	0	0	1	1	1	0	0	1	1	0	102		4.1	3			2	1			20	27			15	7			0			0
67	3	26	60	0	0	3	0	0	0	1	1	2	0	1	3	0	1	84		6.6	3.9			2	0			28	30			7	0			0			0
68	3	13	54	0	0	3	0	0	0	1	1	2	0	1	1	0	1	109		4	4.9			1	0			26	29			2	0			0			0
69	3	17	48	1	1	2	0	0	0	0	1	0	0	0	3	0	1	110		5	4			1	0			28	28			30	16			0			0
70	12	26	54	0	0	2	0	0	0	1	1	0	0	0	0	0	1	60		5.1	4.1	4.5	4	4	3	3	3	20	25	25	25	15	10	20	15	1	1	1	1	1	1
71	20	44	59	0	0	3	0	0	0	1	1	1	0	0	1	1	1	40		5.3	5	4	3.5	4	3	3	3	17	20	24	24	10	8	5	10	1	1	1	1	1	1
72	2	12	45	1	2	3	0	0	0	1	1	1	0	1	0	0	1	54		4	4.8	4.5	4.5	3	1	1	1	22	28	27	28	15	1	5	4	1	1	1	1	1	1
73	6	30	46	1	2	2	0	0	1	0	1	0	1	0	1	1	1	59		5	4.2	3.3	4.5	3	2	1	1	16	20	21	20	20	15	8	10	1	1	1
74	11	13	53	1	0	3	0	0	0	1	1	1	0	0	3	0	1	71		5	4.1	4.3	3.5	3	1	1	1	26	27	28	28	15	10	8	7	1	1	1	1	1	0
75	2	17	56	0	0	3	0	0	0	1	1	2	0	1	1	0	1	102		2	1.5			1	1			30	30			2	0			0			0
76	10	45	54	0	0	3	0	0	1	0	1	2	0	2	2	1	0	49		5.5	5	4.8	4	3	3	3	2	20	22	26	26	23	18	10	5	1	1	1	1	1	1
77	3	14	56	0	0	3	0	0	0	1	1	2	0	0	1	0	1	105		6	5	3.5		2	0	0		26	28	28		2	0	0		1	0		0
78	4	11	51	1	0	3	1	0	0	0	1	1	0	1	2	1	1	101		6	6	5.5	5	2	2	1	1	22	24	26	28	10	20	15	10	1	1	1	1	1	1
80	6	31	58	0	0	3	1	0	1	1	1	2	0	1	3	1	1	112		4.4	3			2	1			26	26			10	4			0			0
81	3	5	60	1	0	2	0	1	1	0	1	1	0	0	1	0	0	106		3.6	2			2	1			21	29			15	10			0			0
82	14	9	59	0	0	3	0	0	0	1	1	2	0	0	1	0	1	105		4.5	3.9	3.2	3.3	1	1	1	1	20	21	22	26	20	5	3	5	1	1	1	1	1	0
83	2	17	54	0	0	3	1	0	1	0	1	2	0	0	1	0	1	113		5.5	5	5.2	5	1	1	1	1	20	24	26	26	23	25	30	25	1	1	0	1	1	0
84	2	16	25	1	1	3	0	0	1	0	1	2	1	0	0	0	0	116		1	4.5			1	1			30	30			10	20			0
85	2	13	57	1	1	2	0	0	0	1	1	0	0	0	2	0	1	98		1.9	1.8			0	0			28	28	28		2	0			0			0
88	5	7	56	0	0	3	0	0	0	0	1	2	0	0	0	0	0	77		3	2			2	0			30	30			5	2			0			0
90	2	10	58	0	0	2	0	0	0	1	1	1	0	2	1	0	0	116		2	1			0	0			27	30			2	0			0			0
91	3	16	53	0	0	3	0	0	0	1	1	2	0	0	0	0	0	97		2	4.5	4.3	4.4	2	1	1	1	29	29	29	30	0	0	0	0	1	1	1	1	1	1
92	2	5	21	1	1	2	0	0	0	1	1	1	0	1	0	0	1	116		6	3.5			2	0			27	29			10	2			0			0
93	6	8	56	0	0	3	0	0	0	1	1	2	0	0	0	0	0	81		2	1.2			1	0			26	26			5	0			0			0
94	3	28	43	1	2	3	0	0	0	1	1	2	0	0	0	1	0	103		5.6	3			1	0			23	28			15	10			0			0
95	3	15	48	0	0	3	0	1	1	0	1	2	0	0	3	0	1	71		5	5.4	5.1	4	3	2	2	1	26	26	28	28	18	15	10	5	1	1	1	1	1	0
96	13	29	27	0	1	3	1	0	1	1	0	2	1	1	0	0	0	52		5.1	4.5	4	2	4	2	2	1	15	23	27	30	5	7	4	4	1	1	0
97	8	16	48	0	0	3	0	0	0	1	1	2	0	0	1	1	1	79		4.5	1			2	0			20	28			5	0			0			0
98	3	8	48	0	0	3	0	0	0	1	1	2	0	2	0,3	0	1	72		5	3.3	2		4	2	0		25	29	30		28	10	5		1	0		1	0
99	4	29	53	0	0	2	0	1	0	0	1	0	1	1	1	1	1	76		4.5	2.1			3	1			16	20			10	15			0
100		23	28	0	1	3	1	0	1	1	0	2	0	2	0,1	0	1	58		4	2			3	0			28	30			25	10			0			0
101	2	9	19	1	1	3	1	0	1	1	0	2	0	0	1	0	1	95		3.5	1			1	0			26	28			10	3			0			0
102	3	8	60	0	0	3	0	0	0	1	1	1	0	0	3	0	1	93		4.6	4	4.1	3	3	2	1	0	28	28	28	30	7	0	0	0	1	1	0	0
103	3	5	42	0	2	3	0	0	0	1	1	2	0	2	1	0	1	80		5	4	3.5		2	2	1		27	27	28		15	10	7		1	0		0
104	13	3	60	0	0	3	0	0	0	1	1	1	0	0	0	0	1	48		6	5	4.1	3	4	3	3	3	14	17	16	23	30	28	15	10	1	1	1	1	1	1
105	3	6	58	0	0	3	0	0	1	0	1	2	0	1	3	0	1	66		2	2.3			1	1			26	28			15	0			0			0
106		23	58	0	2	3	0	0	1	0	1	2	0	2	0	0	1	44		5.8	2.3			3	0			24	26			20	15			0			0
107	10	45	55	0	1	3	0	0	1	0	1	2	0	0	0	0	1	31		5.4	4.1	1		3	2	1		26	28	28		10	5	0		1	0		1	0
108	8	15	60	0	3	3	0	0	0	1	1	2	0	2	1	0	1	109		2.8	5.1	3.2		1	1	1		24	24	26		5	7	0		1	0		1	0
109	3	17	56	1	0	3	0	0	0	1	1	1	0	1	1	0	1	116		3.4	2			1	0			28	28			5	2			0			0
110	5	17	26	1	0	3	0	0	0	1	1	2	0	0	3	0	1	77		5	2.3			3	0			24	28			10	0			0			0
111	2	15	57	0	0	3	0	0	0	1	1	1	0	0	3	0	1	99		4.9	3			1	0			25	29			0	0			0			0
112	5	10	53	0	0	3	0	0	0	1	1	2	0	0	1	0	1	109		4.5	5	4.9	3.5	2	2	2	1	24	26	27	27	15	10	17	9	1	1	0	1	0
	5.34694	19.7333
	SD 4.7430
																								2.2381
																								1.01455
		105
